# Supplementary material for: Sugarcane Straw Hemicellulose Extraction by Autohydrolysis for Cosmetic Applications
Source: Molecules. 2025 Mar 7;30(6):1208. doi: 10.3390/molecules30061208 (PMC11945048; doi:10.3390/molecules30061208)
Supplement: Supplementary file 1 [file molecules-30-01208-s001.zip]

Archive with 1 entries (1 files):
- molecules-3485097 - supplementary.pdf
